# Supplementary material for: Essential Safety Sheet in University Hospital and Healthcare Laboratories: A Comprehensive Evaluation Study with Longitudinal Impact Analysis
Source: Healthcare (Basel). 2025 Nov 19;13(22):2975. doi: 10.3390/healthcare13222975 (PMC12652163; doi:10.3390/healthcare13222975)
Supplement: Supplementary file 1 [file healthcare-13-02975-s001.zip]

Archive with 1 entries (1 files):
- healthcare-3905452-supplementary.pdf
